# Supplementary material for: Therapeutic Effects of Glycyrrhizic Acid on Dry Eye Disease: Targeting Pyroptosis, Oxidative Stress, and Epithelial Barrier Dysfunction
Source: Int J Mol Sci. 2026 May 6;27(9):4153. doi: 10.3390/ijms27094153 (PMC13163720; doi:10.3390/ijms27094153)
Supplement: Supplementary file 1 [file ijms-27-04153-s001.zip]

Archive with 1 entries (1 files):
- ijms-4263931-supplementary.pdf
